# Supplementary material for: Exosomal EPHA2 derived from highly metastatic breast cancer cells promotes angiogenesis by activating the AMPK signaling pathway through Ephrin A1-EPHA2 forward signaling
Source: Theranostics. 2022 May 13;12(9):4127–46. doi: 10.7150/thno.72404 (PMC9169374; doi:10.7150/thno.72404)
Supplement: Supplementary file 2 — Supplementary table 5. [file thnov12p4127s2.xlsx]

## Sheet: Table S5-GO
Category	GOID	Description	GeneRatio	BgRatio	pvalue	padj	geneID	geneName	Count
BP	GO:0001525	angiogenesis	106/2743	413/13691	0.00282127	0.241805	ENSG00000106366/ENSG00000031698/ENSG00000118523/ENSG00000115414/ENSG00000142871/ENSG00000116678/ENSG00000205336/ENSG00000121753/ENSG00000136826/ENSG00000135046/ENSG00000108840/ENSG00000100292/ENSG00000181790/ENSG00000116016/ENSG00000150093/ENSG00000103811/ENSG00000173482/ENSG00000149948/ENSG00000020181/ENSG00000125968/ENSG00000117020/ENSG00000161714/ENSG00000132170/ENSG00000120708/ENSG00000142798…	SERPINE1/SARS/CTGF/FN1/CYR61/LEPR/ADGRG1/ADGRB2/KLF4/ANXA1/HDAC5/HMOX1/ADGRB1/EPAS1/ITGB1/CTSH/PTPRM/HMGA2/ADGRA2/ID1/AKT3/PLCD3/PPARG/TGFBI/HSPG2/EGFL7/ETS1/SAT1/DDAH1/ADM2/EPHB2/MCAM/PLK2/JAG1/WASF2/HDAC9/BCAS3/RRAS/PLCD1/TGFB2/NFATC4/CD40/CXCL8/XBP1/EREG/SP100/PPP1R16B/COL8A2/ADAM8/SP1/ADGRB3/IL18/IL6/C5/NFE2L2/TNFAIP3/PTEN/RORA/GATA6/NRARP/MAP2K5/ROBO4/HPSE/NOTCH1/NGFR/IL1B/AMOT/PDGFA/VASH2/I…	106
BP	GO:0045446	endothelial cell differentiation	27/2743	88/13691	0.0115058	0.382064	ENSG00000067182/ENSG00000125968/ENSG00000101384/ENSG00000173706/ENSG00000186642/ENSG00000101445/ENSG00000130396/ENSG00000105426/ENSG00000153162/ENSG00000148400/ENSG00000125538/ENSG00000134202/ENSG00000132702/ENSG00000164683/ENSG00000159167/ENSG00000158125/ENSG00000169504/ENSG00000203883/ENSG00000198719/ENSG00000148516/ENSG00000114739/ENSG00000166823/ENSG00000136451/ENSG00000164251/ENSG00000133639…	TNFRSF1A/ID1/JAG1/HEG1/PDE2A/PPP1R16B/AFDN/PTPRS/BMP6/NOTCH1/IL1B/GSTM3/HAPLN2/HEY1/STC1/XDH/CLIC4/SOX18/DLL1/ZEB1/ACVR2B/MESP1/VEZF1/F2RL1/BTG1/NRP1/MARVELD2	27
BP	GO:0060055	angiogenesis involved in wound healing	8/2743	18/13691	0.0163859	0.451423	ENSG00000106366/ENSG00000134954/ENSG00000076706/ENSG00000100219/ENSG00000118503/ENSG00000173083/ENSG00000259207/ENSG00000006210	SERPINE1/ETS1/MCAM/XBP1/TNFAIP3/HPSE/ITGB3/CX3CL1	8
BP	GO:0045765	regulation of angiogenesis	59/2743	233/13691	0.0279538	0.517434	ENSG00000106366/ENSG00000031698/ENSG00000121753/ENSG00000136826/ENSG00000135046/ENSG00000108840/ENSG00000100292/ENSG00000181790/ENSG00000150093/ENSG00000103811/ENSG00000173482/ENSG00000149948/ENSG00000020181/ENSG00000125968/ENSG00000117020/ENSG00000132170/ENSG00000142798/ENSG00000134954/ENSG00000153904/ENSG00000128165/ENSG00000145632/ENSG00000048052/ENSG00000126458/ENSG00000092969/ENSG00000101017…	SERPINE1/SARS/ADGRB2/KLF4/ANXA1/HDAC5/HMOX1/ADGRB1/ITGB1/CTSH/PTPRM/HMGA2/ADGRA2/ID1/AKT3/PPARG/HSPG2/ETS1/DDAH1/ADM2/PLK2/HDAC9/RRAS/TGFB2/CD40/CXCL8/XBP1/SP100/PPP1R16B/SP1/ADGRB3/IL6/C5/NFE2L2/TNFAIP3/GATA6/MAP2K5/NOTCH1/NGFR/IL1B/AMOT/VASH2/TERT/VASH1/TNFSF12/JCAD/SEMA6A/DLL1/PGF/COL4A3/PLXND1/CX3CL1/FOXO4/ITGA5/BTG1/STIM1/NRP1/CHRNA7/ANGPT4	59
BP	GO:0045766	positive regulation of angiogenesis	36/2743	134/13691	0.0335249	0.520244	ENSG00000106366/ENSG00000136826/ENSG00000135046/ENSG00000100292/ENSG00000150093/ENSG00000103811/ENSG00000149948/ENSG00000117020/ENSG00000134954/ENSG00000153904/ENSG00000128165/ENSG00000145632/ENSG00000048052/ENSG00000126458/ENSG00000101017/ENSG00000169429/ENSG00000100219/ENSG00000101445/ENSG00000185591/ENSG00000106804/ENSG00000116044/ENSG00000141448/ENSG00000125538/ENSG00000143494/ENSG00000164362…	SERPINE1/KLF4/ANXA1/HMOX1/ITGB1/CTSH/HMGA2/AKT3/ETS1/DDAH1/ADM2/PLK2/HDAC9/RRAS/CD40/CXCL8/XBP1/PPP1R16B/SP1/C5/NFE2L2/GATA6/IL1B/VASH2/TERT/TNFSF12/JCAD/DLL1/PGF/CX3CL1/ITGA5/BTG1/STIM1/NRP1/CHRNA7/ANGPT4	36
BP	GO:0072175	epithelial tube formation	30/2743	110/13691	0.0407939	0.571472	ENSG00000128567/ENSG00000143013/ENSG00000101752/ENSG00000164741/ENSG00000092969/ENSG00000112655/ENSG00000120254/ENSG00000101115/ENSG00000104290/ENSG00000198707/ENSG00000165731/ENSG00000140463/ENSG00000100625/ENSG00000166145/ENSG00000011143/ENSG00000163666/ENSG00000104375/ENSG00000115596/ENSG00000204852/ENSG00000147050/ENSG00000171863/ENSG00000107485/ENSG00000106689/ENSG00000075275/ENSG00000162552…	PODXL/LMO4/MIB1/DLC1/TGFB2/PTK7/MTHFD1L/SALL4/FZD3/CEP290/RET/BBS4/SIX4/SPINT1/MKS1/HESX1/STK3/WNT6/TCTN1/KDM6A/RPS7/GATA3/LHX2/CELSR1/WNT4/SHROOM3/CTHRC1/LIAS/SDC4/PTCH1	30
BP	GO:1903672	positive regulation of sprouting angiogenesis	11/2743	32/13691	0.0413731	0.571472	ENSG00000136826/ENSG00000135046/ENSG00000100292/ENSG00000117020/ENSG00000145632/ENSG00000048052/ENSG00000101445/ENSG00000165757/ENSG00000198719/ENSG00000161638/ENSG00000099250	KLF4/ANXA1/HMOX1/AKT3/PLK2/HDAC9/PPP1R16B/JCAD/DLL1/ITGA5/NRP1	11
BP	GO:1900746	regulation of vascular endothelial growth factor signaling pathway	5/2743	11/13691	0.050679	0.576864	ENSG00000184489/ENSG00000020181/ENSG00000158125/ENSG00000165757/ENSG00000198719	PTP4A3/ADGRA2/XDH/JCAD/DLL1	5
BP	GO:0001885	endothelial cell development	16/2743	53/13691	0.0515636	0.576864	ENSG00000067182/ENSG00000125968/ENSG00000173706/ENSG00000186642/ENSG00000101445/ENSG00000130396/ENSG00000105426/ENSG00000125538/ENSG00000134202/ENSG00000132702/ENSG00000159167/ENSG00000169504/ENSG00000203883/ENSG00000136451/ENSG00000164251/ENSG00000152939	TNFRSF1A/ID1/HEG1/PDE2A/PPP1R16B/AFDN/PTPRS/IL1B/GSTM3/HAPLN2/STC1/CLIC4/SOX18/VEZF1/F2RL1/MARVELD2	16
BP	GO:0045601	regulation of endothelial cell differentiation	10/2743	30/13691	0.0615029	0.611484	ENSG00000067182/ENSG00000125968/ENSG00000101384/ENSG00000153162/ENSG00000148400/ENSG00000125538/ENSG00000158125/ENSG00000148516/ENSG00000136451/ENSG00000133639	TNFRSF1A/ID1/JAG1/BMP6/NOTCH1/IL1B/XDH/ZEB1/VEZF1/BTG1	10

## Sheet: Table S5-KEGG
KEGGID	Description	GeneRatio	BgRatio	pvalue	padj	geneID	geneName	keggID	Count
hsa04978	Mineral absorption	15/1128	37/5604	0.00348787	0.161115	ENSG00000169715/ENSG00000125148/ENSG00000100292/ENSG00000198417/ENSG00000187193/ENSG00000157214/ENSG00000164647/ENSG00000071967/ENSG00000087086/ENSG00000205364/ENSG00000183023/ENSG00000170385/ENSG00000119121/ENSG00000105409/ENSG00000066230	MT1E/MT2A/HMOX1/MT1F/MT1X/STEAP2/STEAP1/CYBRD1/FTL/MT1M/SLC8A1/SLC30A1/TRPM6/ATP1A3/SLC9A3	hsa:4493/hsa:4502/hsa:3162/hsa:4494/hsa:4501/hsa:261729/hsa:26872/hsa:79901/hsa:2512/hsa:4499/hsa:6546/hsa:7779/hsa:140803/hsa:478/hsa:6550	15
hsa05202	Transcriptional misregulation in cancer	40/1128	148/5604	0.0246326	0.378111	ENSG00000136997/ENSG00000176046/ENSG00000172216/ENSG00000175197/ENSG00000122861/ENSG00000116717/ENSG00000149948/ENSG00000140443/ENSG00000132170/ENSG00000146674/ENSG00000124813/ENSG00000007516/ENSG00000118971/ENSG00000122008/ENSG00000101017/ENSG00000169429/ENSG00000185591/ENSG00000136244/ENSG00000156298/ENSG00000099860/ENSG00000178053/ENSG00000064300/ENSG00000113916/ENSG00000100625/ENSG00000171843…	MYC/NUPR1/CEBPB/DDIT3/PLAU/GADD45A/HMGA2/IGF1R/PPARG/IGFBP3/RUNX2/BAIAP3/CCND2/POLK/CD40/CXCL8/SP1/IL6/TSPAN7/GADD45B/MLF1/NGFR/BCL6/SIX4/MLLT3/SPINT1/ETV1/KLF3/PDGFA/PLAT/FUT8/SUPT3H/JMJD1C/KDM6A/ZEB1/PBX3/MITF/NTRK1/TRAF1/FOXO1	hsa:4609/hsa:26471/hsa:1051/hsa:1649/hsa:5328/hsa:1647/hsa:8091/hsa:3480/hsa:5468/hsa:3486/hsa:860/hsa:8938/hsa:894/hsa:51426/hsa:958/hsa:3576/hsa:6667/hsa:3569/hsa:7102/hsa:4616/hsa:4291/hsa:4804/hsa:604/hsa:51804/hsa:4300/hsa:6692/hsa:2115/hsa:51274/hsa:5154/hsa:5327/hsa:2530/hsa:8464/hsa:221037/hsa:7403/hsa:6935/hsa:5090/hsa:4286/hsa:4914/hsa:7185/hsa:2308	40
hsa04060	Cytokine-cytokine receptor interaction	43/1128	167/5604	0.0437586	0.444565	ENSG00000130513/ENSG00000123496/ENSG00000122641/ENSG00000116678/ENSG00000067182/ENSG00000161921/ENSG00000092969/ENSG00000101017/ENSG00000115604/ENSG00000169429/ENSG00000150782/ENSG00000136244/ENSG00000146072/ENSG00000141655/ENSG00000196083/ENSG00000153162/ENSG00000113594/ENSG00000064300/ENSG00000125538/ENSG00000134470/ENSG00000095752/ENSG00000111321/ENSG00000158813/ENSG00000215788/ENSG00000027697…	GDF15/IL13RA2/INHBA/LEPR/TNFRSF1A/CXCL16/TGFB2/CD40/IL18R1/CXCL8/IL18/IL6/TNFRSF21/TNFRSF11A/IL1RAP/BMP6/LIFR/NGFR/IL1B/IL15RA/IL11/LTBR/EDA/TNFRSF25/IFNGR1/BMP2/LIF/TNFSF12/CXCL2/CCL28/CSF1/BMP8B/GHR/IL22RA1/CX3CL1/TNFRSF13C/ACVR2B/TNFSF18/INHBE/IL12A/IL1R1/IL1RL1/NGF	hsa:9518/hsa:3598/hsa:3624/hsa:3953/hsa:7132/hsa:58191/hsa:7042/hsa:958/hsa:8809/hsa:3576/hsa:3606/hsa:3569/hsa:27242/hsa:8792/hsa:3556/hsa:654/hsa:3977/hsa:4804/hsa:3553/hsa:3601/hsa:3589/hsa:4055/hsa:1896/hsa:8718/hsa:3459/hsa:650/hsa:3976/hsa:8742/hsa:2920/hsa:56477/hsa:1435/hsa:656/hsa:2690/hsa:58985/hsa:6376/hsa:115650/hsa:93/hsa:8995/hsa:83729/hsa:3592/hsa:3554/hsa:9173/hsa:4803	43
hsa04152	AMPK signaling pathway	28/1128	102/5604	0.0448909	0.444565	ENSG00000100889/ENSG00000116678/ENSG00000167658/ENSG00000140443/ENSG00000132170/ENSG00000076555/ENSG00000187840/ENSG00000074211/ENSG00000162409/ENSG00000131791/ENSG00000171105/ENSG00000146592/ENSG00000177169/ENSG00000171608/ENSG00000152556/ENSG00000266173/ENSG00000118689/ENSG00000082146/ENSG00000181929/ENSG00000167393/ENSG00000169047/ENSG00000143578/ENSG00000065882/ENSG00000078304/ENSG00000182158…	PCK2/LEPR/EEF2/IGF1R/PPARG/ACACB/EIF4EBP1/PPP2R2C/PRKAA2/PRKAB2/INSR/CREB5/ULK1/PIK3CD/PFKM/STRADA/FOXO3/STRADB/PRKAG1/PPP2R3B/IRS1/CREB3L4/TBC1D1/PPP2R5C/CREB3L2/CPT1A/PFKP/FOXO1	hsa:5106/hsa:3953/hsa:1938/hsa:3480/hsa:5468/hsa:32/hsa:1978/hsa:5522/hsa:5563/hsa:5565/hsa:3643/hsa:9586/hsa:8408/hsa:5293/hsa:5213/hsa:92335/hsa:2309/hsa:55437/hsa:5571/hsa:28227/hsa:3667/hsa:148327/hsa:23216/hsa:5527/hsa:64764/hsa:1374/hsa:5214/hsa:2308	28
hsa04974	Protein digestion and absorption	17/1128	57/5604	0.0522661	0.448293	ENSG00000105281/ENSG00000142173/ENSG00000168003/ENSG00000142156/ENSG00000118160/ENSG00000197635/ENSG00000183023/ENSG00000197467/ENSG00000188153/ENSG00000196549/ENSG00000108821/ENSG00000112394/ENSG00000169031/ENSG00000049089/ENSG00000081052/ENSG00000105409/ENSG00000066230	SLC1A5/COL6A2/SLC3A2/COL6A1/SLC8A2/DPP4/SLC8A1/COL13A1/COL4A5/MME/COL1A1/SLC16A10/COL4A3/COL9A2/COL4A4/ATP1A3/SLC9A3	hsa:6510/hsa:1292/hsa:6520/hsa:1291/hsa:6543/hsa:1803/hsa:6546/hsa:1305/hsa:1287/hsa:4311/hsa:1277/hsa:117247/hsa:1285/hsa:1298/hsa:1286/hsa:478/hsa:6550	17
hsa04216	Ferroptosis	12/1128	39/5604	0.076537	0.499933	ENSG00000151012/ENSG00000100292/ENSG00000168003/ENSG00000130066/ENSG00000167468/ENSG00000087086/ENSG00000141504/ENSG00000197111/ENSG00000138821/ENSG00000100983/ENSG00000165637/ENSG00000164398	SLC7A11/HMOX1/SLC3A2/SAT1/GPX4/FTL/SAT2/PCBP2/SLC39A8/GSS/VDAC2/ACSL6	hsa:23657/hsa:3162/hsa:6520/hsa:6303/hsa:2879/hsa:2512/hsa:112483/hsa:5094/hsa:64116/hsa:2937/hsa:7417/hsa:23305	12
hsa05200	Pathways in cancer	98/1128	443/5604	0.151918	0.752534	ENSG00000005884/ENSG00000115414/ENSG00000198431/ENSG00000136997/ENSG00000100292/ENSG00000116016/ENSG00000150093/ENSG00000116717/ENSG00000068831/ENSG00000091136/ENSG00000140443/ENSG00000132170/ENSG00000134954/ENSG00000137193/ENSG00000134245/ENSG00000101384/ENSG00000075651/ENSG00000068078/ENSG00000181104/ENSG00000197943/ENSG00000171680/ENSG00000118971/ENSG00000082512/ENSG00000122008/ENSG00000053747…	ITGA3/FN1/TXNRD1/MYC/HMOX1/EPAS1/ITGB1/GADD45A/RASGRP2/LAMB1/IGF1R/PPARG/ETS1/PIM1/WNT2B/JAG1/PLD1/FGFR3/F2R/PLCG2/PLEKHG5/CCND2/TRAF5/POLK/LAMA3/CAMK2D/TGFB2/ITGA6/CXCL8/LAMC2/HES1/GSTM4/PIK3CD/SP1/LAMB2/LAMC1/IL6/NFE2L2/GADD45B/PTEN/TXNRD3/PRKCG/CCDC6/HSP90B1/BRAF/NOTCH1/GSTA4/GSTM3/ITGA2B/FZD3/IL15RA/RET/FZD4/ADCY5/LAMB3/PDGFA/TERT/PMAIP1/PDGFRB/COL4A5/HEY1/IFNGR1/BMP2/GLI2/LRP5/JUN/FZD7/NOTCH…	hsa:3675/hsa:2335/hsa:7296/hsa:4609/hsa:3162/hsa:2034/hsa:3688/hsa:1647/hsa:10235/hsa:3912/hsa:3480/hsa:5468/hsa:2113/hsa:5292/hsa:7482/hsa:182/hsa:5337/hsa:2261/hsa:2149/hsa:5336/hsa:57449/hsa:894/hsa:7188/hsa:51426/hsa:3909/hsa:817/hsa:7042/hsa:3655/hsa:3576/hsa:3918/hsa:3280/hsa:2948/hsa:5293/hsa:6667/hsa:3913/hsa:3915/hsa:3569/hsa:4780/hsa:4616/hsa:5728/hsa:114112/hsa:5582/hsa:8030/hsa:7184/h…	98
hsa04020	Calcium signaling pathway	32/1128	134/5604	0.161449	0.762536	ENSG00000161714/ENSG00000074370/ENSG00000065361/ENSG00000118160/ENSG00000181104/ENSG00000197943/ENSG00000145349/ENSG00000187091/ENSG00000135124/ENSG00000180914/ENSG00000058668/ENSG00000138193/ENSG00000126583/ENSG00000169252/ENSG00000105464/ENSG00000176884/ENSG00000143772/ENSG00000183023/ENSG00000096433/ENSG00000113721/ENSG00000169100/ENSG00000102893/ENSG00000166148/ENSG00000101188/ENSG00000148660…	PLCD3/ATP2A3/ERBB3/SLC8A2/F2R/PLCG2/CAMK2D/PLCD1/P2RX4/OXTR/ATP2B4/PLCE1/PRKCG/ADRB2/GRIN2D/GRIN1/ITPKB/SLC8A1/ITPR3/PDGFRB/SLC25A6/PHKB/AVPR1A/NTSR1/CAMK2G/P2RX5/PHKA1/VDAC2/STIM1/PPP3CB/CHRNA7/CACNA1H	hsa:113026/hsa:489/hsa:2065/hsa:6543/hsa:2149/hsa:5336/hsa:817/hsa:5333/hsa:5025/hsa:5021/hsa:493/hsa:51196/hsa:5582/hsa:154/hsa:2906/hsa:2902/hsa:3707/hsa:6546/hsa:3710/hsa:5159/hsa:293/hsa:5257/hsa:552/hsa:4923/hsa:818/hsa:5026/hsa:5255/hsa:7417/hsa:6786/hsa:5532/hsa:1139/hsa:8912	32
hsa04024	cAMP signaling pathway	35/1128	156/5604	0.261368	0.9223	ENSG00000116032/ENSG00000099822/ENSG00000075651/ENSG00000181104/ENSG00000145349/ENSG00000126458/ENSG00000131196/ENSG00000180914/ENSG00000146592/ENSG00000130396/ENSG00000171608/ENSG00000065989/ENSG00000058668/ENSG00000010310/ENSG00000120318/ENSG00000138193/ENSG00000149269/ENSG00000157764/ENSG00000169252/ENSG00000105464/ENSG00000176884/ENSG00000173175/ENSG00000177606/ENSG00000136928/ENSG00000164128…	GRIN3B/HCN2/PLD1/F2R/CAMK2D/RRAS/NFATC1/OXTR/CREB5/AFDN/PIK3CD/PDE4A/ATP2B4/GIPR/ARAP3/PLCE1/PAK1/BRAF/ADRB2/GRIN2D/GRIN1/ADCY5/JUN/GABBR2/NPY1R/CREB3L4/HTR1F/MAPK9/GNAI1/PPP1CB/CREB3L2/GLI3/CAMK2G/ATP1A3/PTCH1	hsa:116444/hsa:610/hsa:5337/hsa:2149/hsa:817/hsa:6237/hsa:4772/hsa:5021/hsa:9586/hsa:4301/hsa:5293/hsa:5141/hsa:493/hsa:2696/hsa:64411/hsa:51196/hsa:5058/hsa:673/hsa:154/hsa:2906/hsa:2902/hsa:111/hsa:3725/hsa:9568/hsa:4886/hsa:148327/hsa:3355/hsa:5601/hsa:2770/hsa:5500/hsa:64764/hsa:2737/hsa:818/hsa:478/hsa:5727	35
hsa00980	Metabolism of xenobiotics by cytochrome P450	9/1128	41/5604	0.446314	1	ENSG00000184254/ENSG00000168765/ENSG00000167600/ENSG00000170899/ENSG00000134202/ENSG00000104808/ENSG00000006534/ENSG00000130649/ENSG00000065621	ALDH1A3/GSTM4/CYP2S1/GSTA4/GSTM3/DHDH/ALDH3B1/CYP2E1/GSTO2	hsa:220/hsa:2948/hsa:29785/hsa:2941/hsa:2947/hsa:27294/hsa:221/hsa:1571/hsa:119391	9
