# Supplementary material for: Exosomal EPHA2 derived from highly metastatic breast cancer cells promotes angiogenesis by activating the AMPK signaling pathway through Ephrin A1-EPHA2 forward signaling
Source: Theranostics. 2022 May 13;12(9):4127–46. doi: 10.7150/thno.72404 (PMC9169374; doi:10.7150/thno.72404)
Supplement: Supplementary file 3 — Supplementary table 6. [file thnov12p4127s3.xlsx]

## Sheet: Table S6
ANGIOGENESIS
> Genes annotated by the GO term GO:0001525. Blood vessel formation when new vessels emerge from the proliferation of pre-existing blood vessels.
ACVRL1
AGGF1
AMOT
ANG
ANGPTL3
ANGPTL4
BTG1
C1GALT1
CANX
CDH13
CHRNA7
COL4A2
COL4A3
CXCL8
EGF
EMCN
EPGN
ERAP1
FOXO4
HTATIP2
IL17F
IL18
MYH9
NCL
NF1
NOTCH4
NPPB
NPR1
PF4
PLG
PML
PROK2
RHOB
RNH1
ROBO4
RUNX1
SCG2
SERPINF1
SHH
SPHK1
SPINK5
STAB1
TGFB2
THY1
TNFSF12
TNNI3
VEGFA
